# Supplementary material for: Laser-driven programmable non-contact transfer printing of objects onto arbitrary receivers via an active elastomeric microstructured stamp
Source: Natl Sci Rev. 2019 Aug 6;7(2):296–304. doi: 10.1093/nsr/nwz109 (PMC8288994; doi:10.1093/nsr/nwz109)
Supplement: nwz109_Supplemental_Files [file nwz109_supplemental_files.zip]

Archive with 2 entries (2 files):
- Movie S1.mp4
- SI.docx
